# Supplementary material for: Lipid Metabolism Traits Mediate the Effect of Psoriasis on Myocardial Infarction Risk: A Two-Step Mendelian Randomization Study
Source: Metabolites. 2023 Aug 28;13(9):976. doi: 10.3390/metabo13090976 (PMC10538214; doi:10.3390/metabo13090976)
Supplement: Supplementary file 1 [file metabolites-13-00976-s001.zip]

Archive with 1 entries (1 files):
- metabolites-2500669-supplementary.xlsx
