# Supplementary material for: Lipid Metabolism Traits Mediate the Effect of Psoriasis on Myocardial Infarction Risk: A Two-Step Mendelian Randomization Study
Source: Metabolites. 2023 Aug 28;13(9):976. doi: 10.3390/metabo13090976 (PMC10538214; doi:10.3390/metabo13090976)
Supplement: Supplementary file 1 [file metabolites-13-00976-s001.zip › metabolites-2500669-supplementary.xlsx]

## Sheet: Table 1
Table 1. Details of GWAS included in Mendelian randomization analyses
Trait	Consortium	Ethnicity	Sample size
Psoriasis (n,%)	FinnGen Biobank	European	216752
HDL cholesterol (mmol/L)	UK Biobank	European	403943
LDL cholesterol (mmol/L)	UK Biobank	European	440546
apolipoprotein B (mmol/L)	UK Biobank	European	439214
apolipoprotein A-1 (mmol/L)	UK Biobank	European	393193
Lipoprotein A (mmol/L)	UK Biobank	European	5732
Myocardial infarction (n,%)	CARDIoGRAMplusC4D	European	171875

## Sheet: Table 2
Table 2. Heterogeneity and pleiotropy analysis
Exposure	Outcome	No. of SNPs	R2(%)	Heterogeneity				Pleiotropy
				Method	Cochran’s Q	I2(%)	P-value	Egger-intercept(95%CI)	P-value
Psoriasis	HDL cholesterol	12	0.0886	IVW	35.183	57.34	<0.001	﹣0.004(﹣0.006,0.002)	0.492
Psoriasis	LDL cholesterol	12	0.0886	IVW	46.187	61.24	0.004	0.002(﹣0.004,0.008)	0.396
Psoriasis	apolipoprotein B	12	0.0886	IVW	11	65.49	<0.001	﹣0.004(﹣0.008,0.000)	0.077
Psoriasis	apolipoprotein A1	12	0.0886	IVW	28.134	43.48	0.003	﹣0.003(﹣0.007,0.001)	0.355
Psoriasis	Lipoprotein A	11	0.084	IVW	14.253	35.36	0.162	0.001(﹣0.003,0.005)	0.655
HDL cholesterol	MI	317	3.903	IVW	753.222	37.62	<0.001	﹣0.004(﹣0.008,0.000)	0.066
LDL cholesterol	MI	146	1.752	IVW	847.515	82.12	<0.001	﹣0.001(﹣0.009,0.007)	0.677
apolipoprotein B	MI	178	1.871	IVW	825.557	79.57	<0.001	﹣0.005(﹣0.010,0.001)	0.103
apolipoprotein A1	MI	261	3.46	IVW	724.154	63.45	<0.001	﹣0.005(﹣0.013,0.003)	0.182
Lipoprotein A	MI	14	0.196	IVW	21.276	39.74	0.068	0.010(﹣0.018,0.032)	0.383
Psoriasis	MI	8	0.032	IVW	1.583	2.8	0.979	0.001(﹣0.029,0.031)	0.989

## Sheet: Table 3
Table 3. Multivariate MR analysis of the direct effect of psoriasis on MI
Exposure/Outcome	Adjustied factors	Multivariate MR analysis
		nSNP	OR (95%CI)	P-value	Mediation effect	Mediation effect (%)
Psoriasis/Myocardial infarction	None	8	1.066(1.014,1.121)	0.012		/
Psoriasis/Myocardial infarction	LDL cholesterol	162	1.035(1.001,1.066)	0.038	0.003(0.002,0.004)	7.4
Psoriasis/Myocardial infarction	apolipoprotein B	180	1.029(1.017,1.041)	0.046	0.004(0.002,0.003)	10.2
Psoriasis/Myocardial infarction	Lipoprotein A	26	1.046(0.993,1.102)	0.091	0.002(0.001,0.003)	4.1
Psoriasis/Myocardial infarction	LDL cholesterol apolipoprotein B Lipoprotein A	323	1.015(0.971,1.059)	0.399	0.009(0.007,0.010)	11.6

## Sheet: ST1
Supplementary table 1. Harmonized dataset of Mendelian randomization for the effect of Psoriasis on HDL-C
								Exposure			Outcome
SNP	Chromosome	position	effect_allele.exposure	other_allele.exposure	effect_allele.outcome	other_allele.outcome	Chromosome	Effect	SE	P-value	Effect	SE	P-value	R2(%)	F statistic
rs10829130	10	27174346	A	G	A	G	10	0.1965	0.0359	4.24102e-08	-0.00148205	0.00290001	0.61	0.0886	15.996
rs12188300	5	158829527	T	A	T	A	5	0.4331	0.0495	2.24388e-18	0.000129691	0.00327618	0.97
rs12713428	2	61118113	C	A	C	A	2	0.1694	0.0261	8.10774e-11	0.00151609	0.0022646	0.5
rs13210419	6	31266977	A	G	A	G	6	1.1157	0.0511	1.10408e-105	-0.00877787	0.00362987	0.016
rs1611309	6	29902063	T	C	T	C	6	0.241	0.0267	1.60214e-19	-0.0034685	0.00223398	0.12
rs17728338	5	150478318	A	G	A	G	5	0.3092	0.0439	1.76198e-12	0.00695667	0.00436976	0.11
rs2021511	16	11344903	T	C	T	C	16	-0.1387	0.0254	4.74701e-08	-0.00599001	0.00210286	0.00439997
rs28998802	17	26124908	A	G	A	G	17	0.1672	0.0289	7.40696e-09	-0.00279989	0.0027825	0.31
rs4713605	6	32985992	A	T	A	T	6	0.1526	0.0241	2.34698e-10	0.00629785	0.00197531	0.00140001
rs60600003	7	37382465	G	T	G	T	7	0.2128	0.0372	1.033e-08	0.000725924	0.00319417	0.82
rs674451	6	138216788	C	T	C	T	6	0.1307	0.0235	2.82299e-08	0.00257737	0.00202937	0.2
rs9481169	6	111929862	T	G	T	G	6	0.2515	0.0422	2.46899e-09	-0.00679517	0.00341714	0.0470002

## Sheet: ST2
Supplementary table 2. Harmonized dataset of Mendelian randomization for the effect of Psoriasis on LDL-C
								Exposure			Outcome
SNP	Chromosome	position	effect_allele.exposure	other_allele.exposure	effect_allele.outcome	other_allele.outcome	Chromosome	Effect	SE	P-value	Effect	SE	P-value	R2(%)	F statistic
rs10829130	10	27174346	A	G	A	G	10	0.1965	0.0359	4.24102e-08	0.00233701	0.00317066	0.46	0.0886	15.996
rs12188300	5	158829527	T	A	T	A	5	0.4331	0.0495	2.24388e-18	-0.00932837	0.0035808	0.00920005
rs12713428	2	61118113	C	A	C	A	2	0.1694	0.0261	8.10774e-11	0.0038422	0.0024786	0.12
rs13210419	6	31266977	A	G	A	G	6	1.1157	0.0511	1.10408e-105	0.0215824	0.00396904	5.39995e-08
rs1611309	6	29902063	T	C	T	C	6	0.241	0.0267	1.60214e-19	-0.00173008	0.00244408	0.48
rs17728338	5	150478318	A	G	A	G	5	0.3092	0.0439	1.76198e-12	-0.000590405	0.00477456	0.9
rs2021511	16	11344903	T	C	T	C	16	-0.1387	0.0254	4.74701e-08	0.00667314	0.00232661	0.00409996
rs28998802	17	26124908	A	G	A	G	17	0.1672	0.0289	7.40696e-09	-0.00332743	0.00304098	0.27
rs4713605	6	32985992	A	T	A	T	6	0.1526	0.0241	2.34698e-10	-0.00238256	0.00216178	0.27
rs60600003	7	37382465	G	T	G	T	7	0.2128	0.0372	1.033e-08	0.000849268	0.00349413	0.81
rs674451	6	138216788	C	T	C	T	6	0.1307	0.0235	2.82299e-08	-0.00130933	0.00221995	0.56
rs9481169	6	111929862	T	G	T	G	6	0.2515	0.0422	2.46899e-09	-0.00376729	0.00373762	0.31

## Sheet: ST3
Supplementary table 3. Harmonized dataset of Mendelian randomization for the effect of Psoriasis on Apo B
								Exposure			Outcome
SNP	Chromosome	position	effect_allele.exposure	other_allele.exposure	effect_allele.outcome	other_allele.outcome	Chromosome	Effect	SE	P-value	Effect	SE	P-value	R2(%)	F statistic
rs10829130	10	27174346	A	G	A	G	10	0.1965	0.0359	4.24102e-08	0.00350732	0.00315978	0.27	0.0886	15.996
rs12188300	5	158829527	T	A	T	A	5	0.4331	0.0495	2.24388e-18	-0.00964092	0.00356862	0.00690001
rs12713428	2	61118113	C	A	C	A	2	0.1694	0.0261	8.10774e-11	0.00502334	0.00246611	0.0420001
rs13210419	6	31266977	A	G	A	G	6	1.1157	0.0511	1.10408e-105	0.0204529	0.0039542	2.30001e-07
rs1611309	6	29902063	T	C	T	C	6	0.241	0.0267	1.60214e-19	-0.00114683	0.00243487	0.64
rs17728338	5	150478318	A	G	A	G	5	0.3092	0.0439	1.76198e-12	0.000558159	0.00475847	0.91
rs2021511	16	11344903	T	C	T	C	16	-0.1387	0.0254	4.74701e-08	0.00512565	0.00231872	0.0269998
rs28998802	17	26124908	A	G	A	G	17	0.1672	0.0289	7.40696e-09	-0.00355375	0.00303109	0.24
rs4713605	6	32985992	A	T	A	T	6	0.1526	0.0241	2.34698e-10	-0.000840711	0.00215381	0.7
rs60600003	7	37382465	G	T	G	T	7	0.2128	0.0372	1.033e-08	0.00150234	0.00348284	0.67
rs674451	6	138216788	C	T	C	T	6	0.1307	0.0235	2.82299e-08	8.71678e-05	0.00221192	0.97
rs9481169	6	111929862	T	G	T	G	6	0.2515	0.0422	2.46899e-09	-0.00448299	0.00372424	0.23

## Sheet: ST4
Supplementary table 4. Harmonized dataset of Mendelian randomization for the effect of Psoriasis on Apo A1
								Exposure			Outcome
SNP	Chromosome	position	effect_allele.exposure	other_allele.exposure	effect_allele.outcome	other_allele.outcome	Chromosome	Effect	SE	P-value	Effect	SE	P-value	R2(%)	F statistic
rs10829130	10	27174346	A	G	A	G	10	0.1965	0.0359	4.24102e-08	-0.00214268	0.00298477	0.47	0.0886	15.996
rs12188300	5	158829527	T	A	T	A	5	0.4331	0.0495	2.24388e-18	-0.000510537	0.00337197	0.88
rs12713428	2	61118113	C	A	C	A	2	0.1694	0.0261	8.10774e-11	0.00109894	0.00233216	0.64
rs13210419	6	31266977	A	G	A	G	6	1.1157	0.0511	1.10408e-105	-0.012809	0.00373802	0.00061
rs1611309	6	29902063	T	C	T	C	6	0.241	0.0267	1.60214e-19	-0.00404835	0.00230073	0.0779992
rs17728338	5	150478318	A	G	A	G	5	0.3092	0.0439	1.76198e-12	0.00650638	0.00449717	0.15
rs2021511	16	11344903	T	C	T	C	16	-0.1387	0.0254	4.74701e-08	-0.00319664	0.00217698	0.14
rs28998802	17	26124908	A	G	A	G	17	0.1672	0.0289	7.40696e-09	-0.00344641	0.00286358	0.23
rs4713605	6	32985992	A	T	A	T	6	0.1526	0.0241	2.34698e-10	0.00587868	0.00203404	0.00389996
rs60600003	7	37382465	G	T	G	T	7	0.2128	0.0372	1.033e-08	-0.00224461	0.00328898	0.49
rs674451	6	138216788	C	T	C	T	6	0.1307	0.0235	2.82299e-08	0.00314702	0.00208984	0.13
rs9481169	6	111929862	T	G	T	G	6	0.2515	0.0422	2.46899e-09	-0.00393936	0.00351888	0.26

## Sheet: ST5
Supplementary table 5. Harmonized dataset of Mendelian randomization for the effect of Psoriasis on Lpa
								Exposure			Outcome
SNP	Chromosome	position	effect_allele.exposure	other_allele.exposure	effect_allele.outcome	other_allele.outcome	Chromosome	Effect	SE	P-value	Effect	SE	P-value	R2(%)	F statistic
rs10829130	10	27174346	A	G	A	G	10	0.1965	0.0359	4.24e-08	-0.00061846	0.0041153	0.88054	0.084	16.533
rs12188300	5	158829527	T	A	T	A	5	0.4331	0.0495	2.24e-18	0.0075277	0.0045941	0.10131
rs12713428	2	61118113	C	A	C	A	2	0.1694	0.0261	8.11e-11	0.0075604	0.0032232	0.018999
rs13210419	6	31266977	A	G	A	G	6	1.1157	0.0511	1.1e-105	0.0069197	0.0051537	0.17938
rs1611309	6	29902063	T	C	T	C	6	0.241	0.0267	1.6e-19	0.0053397	0.0031686	0.091956
rs17728338	5	150478318	A	G	A	G	5	0.3092	0.0439	1.76e-12	-0.003983	0.0062079	0.52113
rs2021511	16	11344903	T	C	T	C	16	-0.1387	0.0254	4.75e-08	-0.0046018	0.0030147	0.1269
rs4713605	6	32985992	A	T	A	T	6	0.1526	0.0241	2.35e-10	-0.001362	0.002805	0.627261
rs60600003	7	37382465	G	T	G	T	7	0.2128	0.0372	1.03e-08	0.0077459	0.0045056	0.0855874
rs674451	6	138216788	C	T	C	T	6	0.1307	0.0235	2.82e-08	-0.0018765	0.0028787	0.51449
rs9481169	6	111929862	T	G	T	G	6	0.2515	0.0422	2.47e-09	-0.0050676	0.0048844	0.29951

## Sheet: ST6
Supplementary table 6. Harmonized dataset of Mendelian randomization for the effect of Psoriasis on MI
								Exposure			Outcome
SNP	Chromosome	position	effect_allele.exposure	other_allele.exposure	effect_allele.outcome	other_allele.outcome	Chromosome	Effect	SE	P-value	Effect	SE	P-value	R2(%)	F statistic
rs10829130	10	27174346	A	G	A	G	10	0.1965	0.0359	4.24e-08	0.0102548	0.0144667	0.478417	0.032	16.995
rs12188300	5	158829527	T	A	T	A	5	0.4331	0.0495	2.24e-18	0.0158034	0.0227442	0.487159
rs12713428	2	61118113	C	A	C	A	2	0.1694	0.0261	8.11e-11	0.0125288	0.0128189	0.328386
rs17728338	5	150478318	A	G	A	G	5	0.3092	0.0439	1.76e-12	0.0380096	0.0194547	0.0507306
rs28998802	17	26124908	A	G	A	G	17	0.1672	0.0289	7.41e-09	0.0151592	0.0160762	0.345704
rs60600003	7	37382465	G	T	G	T	7	0.2128	0.0372	1.03e-08	0.0175835	0.018524	0.342504
rs674451	6	138216788	C	T	C	T	6	0.1307	0.0235	2.82e-08	0.00487958	0.0113855	0.66823
rs9481169	6	111929862	T	G	T	G	6	0.2515	0.0422	2.47e-09	0.00839856	0.0185283	0.650345

## Sheet: ST7
Supplementary table 7. Harmonized dataset of Mendelian randomization for the effect of HDL-C on MI
								Exposure			Outcome
SNP	Chromosome	position	effect_allele.exposure	other_allele.exposure	effect_allele.outcome	other_allele.outcome	Chromosome	Effect	SE	P-value	Effect	SE	P-value	R2(%)	F statistic
rs10031010	4	120035180	A	G	A	G	4	0.0138083	0.00246597	2.1e-08	0.0121449	0.0125879	0.334639	3.903	49.72
rs10053349	5	78475423	C	T	C	T	5	0.0120071	0.00195336	7.90005e-10	0.0061514	0.0108514	0.570799
rs10108282	8	9720946	A	T	A	T	8	0.0168525	0.00234262	6.29941e-13	0.00324514	0.0129663	0.802375
rs10162642	15	58577163	A	G	A	G	15	-0.0479223	0.0023419	4.60045e-93	-0.0203857	0.0127933	0.111054
rs10233430	7	1051664	C	T	C	T	7	-0.0204944	0.00192772	2.09991e-26	-0.00392394	0.0106013	0.711281
rs1045241	5	118729286	T	C	T	C	5	0.0164171	0.00215576	2.60016e-14	-0.0208099	0.0117042	0.0754067
rs1047891	2	211540507	A	C	A	C	2	-0.0189073	0.00204367	2.19989e-20	-0.0110592	0.0115673	0.339037
rs10504477	8	71338185	C	T	C	T	8	-0.0150661	0.00193097	6.09958e-15	-0.011347	0.0102803	0.2697
rs10513801	3	185822353	G	T	G	T	3	-0.0303325	0.00277034	6.70039e-28	-0.00948444	0.0152002	0.532649
rs1055582	4	39700173	T	C	T	C	4	0.0140251	0.00190973	2.09991e-13	0.0116718	0.0102717	0.255827
rs10750766	11	65473798	A	C	A	C	11	-0.0185663	0.00209928	9.20026e-19	0.0283295	0.0110812	0.0105723
rs10774439	12	6731818	A	G	A	G	12	0.020513	0.00248318	1.39991e-16	-0.0170002	0.0138954	0.221166
rs10786114	10	95309022	T	C	T	C	10	0.0238735	0.00288231	1.20005e-16	-0.00944461	0.0158181	0.550456
rs11009262	10	33448764	T	G	T	G	10	-0.0233289	0.00409245	1.2e-08	0.0159566	0.0205588	0.437663
rs11021232	11	95320808	C	T	C	T	11	-0.0167378	0.00248678	1.69981e-11	0.0163165	0.0136329	0.231365
rs11045171	12	20470199	G	A	G	A	12	0.0283661	0.00240558	4.30031e-32	-0.000768222	0.0139012	0.955929
rs111363680	12	124167271	T	C	T	C	12	0.0328171	0.00592877	3.09999e-08	0.0102652	0.0416101	0.805142
rs11171710	12	56368078	A	G	A	G	12	-0.0114694	0.00192933	2.80001e-09	0.0160181	0.0111365	0.150338
rs112001035	17	66823805	A	G	A	G	17	-0.0466304	0.00408312	3.29989e-30	0.0661902	0.0315105	0.035678
rs11218738	11	122524951	A	G	A	G	11	0.0234498	0.00219817	1.39991e-26	0.0112315	0.0124427	0.366709
rs112233856	16	56432217	G	A	G	A	16	-0.0528133	0.00579493	8.00018e-20	0.0718435	0.029771	0.0158132
rs112350227	2	161091633	T	C	T	C	2	-0.0319379	0.00582274	4.09996e-08	0.0314694	0.036718	0.391415
rs11239536	10	45978598	A	T	A	T	10	0.0287501	0.00223129	5.50047e-38	0.00348988	0.0119711	0.77065
rs11254464	10	17265447	C	T	C	T	10	0.0127581	0.00193081	3.90032e-11	0.00147449	0.0104319	0.887598
rs1132274	20	17596155	A	C	A	C	20	-0.0217809	0.00263979	1.59993e-16	0.0502843	0.013232	0.000144567
rs113740515	12	123199410	A	G	A	G	12	0.0377752	0.00233951	1.20005e-58	-0.00358569	0.0148194	0.808812
rs113966472	16	56445194	A	G	A	G	16	0.0324769	0.00554864	4.79999e-09	0.0424839	0.0377736	0.260716
rs114165349	1	27021913	C	G	C	G	1	-0.0810512	0.00636562	3.90032e-37	0.0220699	0.0334757	0.509716
rs115912456	5	82815158	G	A	G	A	5	0.028084	0.0047884	4.49997e-09	-0.0161653	0.0266402	0.543985
rs116006942	5	53405314	A	G	A	G	5	-0.02987	0.00403491	1.29987e-13	0.0228426	0.0260054	0.379738
rs11614202	12	9097523	G	A	G	A	12	0.0227709	0.00261356	2.99985e-18	0.00691412	0.01309	0.59736
rs11631178	15	58714787	C	T	C	T	15	0.0211366	0.0031235	1.29987e-11	0.00361154	0.021608	0.867261
rs11640494	16	88029685	A	G	A	G	16	-0.015349	0.00189969	6.4998e-16	-0.00161513	0.0121681	0.894403
rs11664369	18	57739072	T	C	T	C	18	-0.0229777	0.00215861	1.80011e-26	0.0426067	0.0113878	0.000182983
rs1168114	1	63156043	G	A	G	A	1	0.0155365	0.00199819	7.50067e-15	-0.000353996	0.0108816	0.974048
rs116843064	19	8429323	A	G	A	G	19	0.206178	0.0069176	3.39625e-195	-0.0785914	0.047735	0.0996805
rs116857878	16	57052583	T	C	T	C	16	0.0482826	0.00697677	4.49987e-12	0.00734208	0.0727742	0.919639
rs11688682	2	121347612	C	G	C	G	2	0.0147369	0.0022133	2.80027e-11	-0.00251138	0.0145095	0.862584
rs11704977	22	30900128	T	C	T	C	22	0.0147253	0.00268902	4.30002e-08	-0.0046885	0.0135205	0.728764
rs117230571	13	41689067	G	A	G	A	13	-0.0266417	0.00363105	2.19989e-13	-0.00750912	0.0229165	0.743158
rs117291242	11	380315	T	C	T	C	11	-0.0315912	0.00506695	4.49997e-10	-0.0301903	0.0492886	0.540193
rs117762989	11	62603644	T	C	T	C	11	-0.0268923	0.00468314	9.29994e-09	0.0306575	0.0367219	0.4038
rs117847213	11	111421906	G	A	G	A	11	0.0295589	0.0048659	1.2e-09	-0.0722255	0.031646	0.0224719
rs12045101	1	110267651	T	C	T	C	1	-0.0145519	0.00222909	6.70039e-11	-0.00525903	0.0122362	0.667346
rs12046972	1	219673143	C	T	C	T	1	-0.0148213	0.00191599	1e-14	0.00910528	0.0104004	0.381313
rs12205778	6	42914749	A	G	A	G	6	0.0162321	0.00217549	8.60003e-14	-0.0192762	0.0119159	0.105727
rs12229011	12	125083714	T	C	T	C	12	-0.0259933	0.00322614	7.8001e-16	-0.00468397	0.0171059	0.784222
rs1225053	3	131642852	C	T	C	T	3	-0.0150376	0.00216684	3.90032e-12	0.0204559	0.0120936	0.0907486
rs1240820	6	16825137	A	G	A	G	6	0.0131835	0.00210043	3.50002e-10	-0.00373361	0.0109501	0.733128
rs12411732	10	113977211	A	G	A	G	10	-0.0305779	0.00274115	6.79986e-29	0.015607	0.0144029	0.27854
rs12462109	19	52343496	T	C	T	C	19	-0.0159539	0.00210812	3.80014e-14	-0.00129157	0.0109231	0.905876
rs12475332	2	227232047	G	T	G	T	2	0.012897	0.0021638	2.5e-09	-0.0203478	0.0114001	0.0742831
rs12575456	11	47326073	A	G	A	G	11	0.0445866	0.00203342	1.39959e-106	0.0127289	0.0109118	0.243403
rs12686780	9	95382297	T	C	T	C	9	-0.0161688	0.00251034	1.2e-10	0.00104861	0.0123922	0.932564
rs1270076	15	83511271	G	A	G	A	15	0.014345	0.00228637	3.50002e-10	-0.0122061	0.0120616	0.311542
rs12705595	7	109103912	A	G	A	G	7	0.0110554	0.00198306	2.5e-08	-0.0052807	0.0108728	0.627196
rs12740374	1	109817590	T	G	T	G	1	0.0288629	0.00229106	2.19989e-36	-0.100613	0.0126156	1.5202e-15
rs12740811	1	171416256	G	A	G	A	1	-0.0184297	0.00326047	1.6e-08	0.0133557	0.0185145	0.470682
rs12781812	10	101891222	T	G	T	G	10	0.0107203	0.00194289	3.40001e-08	-0.0197462	0.0113762	0.0826076
rs12921195	16	4677604	A	C	A	C	16	-0.0166869	0.00281852	3.2e-09	0.0150905	0.0206474	0.464861
rs12926854	16	85951258	G	A	G	A	16	0.0122457	0.00213341	9.49992e-09	-0.00406619	0.0119629	0.733929
rs12928099	16	15150505	A	C	A	C	16	0.0214263	0.00206787	3.69999e-25	-0.0141877	0.0125373	0.257786
rs12986742	2	58975143	C	T	C	T	2	-0.0106002	0.00191315	2.99999e-08	0.00788097	0.0102173	0.440509
rs12998038	2	42602387	T	C	T	C	2	0.0131918	0.0021847	1.6e-09	-0.00848288	0.0131071	0.517503
rs13066793	3	87037543	G	A	G	A	3	0.0220769	0.00332887	3.29989e-11	0.0125179	0.0268338	0.64086
rs13087167	3	185878140	C	G	C	G	3	0.0167458	0.00198206	2.90001e-17	-0.0146515	0.0108214	0.175758
rs13097947	3	15846011	C	T	C	T	3	0.0159634	0.00203024	3.80014e-15	-0.0101235	0.011109	0.362144
rs13107325	4	103188709	T	C	T	C	4	-0.080346	0.00362445	6.99842e-109	-0.00151623	0.0243984	0.950447
rs13111599	4	83917037	G	A	G	A	4	0.0127921	0.00216664	3.50002e-09	-0.00385692	0.0114024	0.73517
rs13137144	4	967445	A	G	A	G	4	0.0164073	0.00192431	1.50003e-17	0.00589697	0.0117629	0.616148
rs13144151	4	146403165	G	A	G	A	4	0.0178695	0.00270341	3.80014e-11	-0.00882654	0.0149906	0.555991
rs13235365	7	6456091	T	C	T	C	7	0.0258181	0.00214379	2.09991e-33	-0.0379619	0.0127566	0.00292173
rs13269725	8	72459889	G	A	G	A	8	-0.0259912	0.00353253	1.9002e-13	0.0073046	0.0179751	0.684469
rs13379043	14	74250126	C	T	C	T	14	0.0198764	0.00216717	4.70002e-20	-0.00415191	0.0117855	0.724621
rs13389219	2	165528876	T	C	T	C	2	0.0277324	0.00194608	4.49987e-46	-0.0107758	0.0108436	0.320351
rs13402475	2	3639909	G	C	G	C	2	-0.0249227	0.00249807	1.9002e-23	-0.0138294	0.013197	0.294677
rs1383732	4	103953389	G	A	G	A	4	-0.0152024	0.00267698	1.40001e-08	0.00833031	0.0149596	0.577626
rs1395221	4	24626903	T	G	T	G	4	-0.0111888	0.00195359	1e-08	0.00876813	0.0104971	0.403554
rs140064750	8	19906156	C	T	C	T	8	-0.0440664	0.00634192	3.69999e-12	0.0384058	0.0540733	0.477547
rs140164052	16	57542242	A	G	A	G	16	-0.0417453	0.00540785	1.20005e-14	0.0849315	0.035358	0.0163038
rs1411432	9	16728532	C	A	C	A	9	-0.0139757	0.00245569	1.29999e-08	0.0163644	0.0132058	0.215276
rs1412234	9	28410683	C	T	C	T	9	-0.011989	0.00203583	3.89996e-09	0.0287425	0.0115092	0.0125124
rs141440048	1	182328198	T	C	T	C	1	0.0436872	0.00756751	7.79992e-09	-0.14382	0.0521554	0.00582385
rs142288236	8	19845612	T	C	T	C	8	-0.0776969	0.00795635	1.59993e-22	0.0173062	0.041768	0.678624
rs1431659	8	73439070	G	A	G	A	8	0.0127918	0.00214104	2.30001e-09	-0.00611094	0.011164	0.584119
rs144033177	20	571467	C	A	C	A	20	-0.05557	0.0078389	1.39991e-12	-0.00396936	0.0588567	0.946231
rs144311893	19	45423944	T	C	T	C	19	0.0809615	0.0066916	1.10002e-33	-0.198346	0.0508706	9.65784e-05
rs1446585	2	136407479	G	A	G	A	2	0.0167827	0.00217146	1.10002e-14	0.0141316	0.0117251	0.228108
rs145947882	17	41809207	C	A	C	A	17	-0.164935	0.00609907	4.69894e-161	0.0077331	0.063864	0.903622
rs1471251	4	87976359	T	A	T	A	4	-0.0193662	0.00195327	3.59998e-23	0.0135543	0.0110139	0.218453
rs147627829	6	34335088	A	G	A	G	6	-0.0535763	0.00468184	2.49977e-30	-0.0142851	0.040306	0.723026
rs147772065	9	107732530	C	G	C	G	9	0.0288034	0.0052496	4.09996e-08	0.0270444	0.0353643	0.444429
rs150224153	20	43008981	T	C	T	C	20	-0.0934689	0.00575879	3.10027e-59	-0.009041	0.03398	0.790187
rs150237291	18	46781014	C	T	C	T	18	0.0453058	0.00656295	5.10035e-12	-0.0853052	0.0382371	0.0256844
rs150844304	15	43726625	C	A	C	A	15	-0.090543	0.00599215	1.39991e-51	0.0282139	0.0340449	0.407259
rs150861794	13	109003805	T	C	T	C	13	-0.0446978	0.00759758	4e-09	-0.00759075	0.0452843	0.866879
rs1534696	7	26397239	A	C	A	C	7	0.0166573	0.0019113	2.90001e-18	-0.0185625	0.0108226	0.0863157
rs1601934	15	58671721	A	G	A	G	15	-0.10102	0.00207033	1e-200	-0.00166108	0.0115128	0.88528
rs16928809	11	2936952	A	G	A	G	11	-0.0262633	0.00329991	1.69981e-15	-0.030122	0.0193123	0.118824
rs17124112	14	88605509	A	C	A	C	14	-0.020798	0.00352939	3.79997e-09	-0.0195548	0.0202244	0.333599
rs17138358	7	17920253	C	G	C	G	7	-0.0272272	0.00194811	2.19989e-44	-0.0152577	0.0103595	0.140798
rs17309930	11	27748493	A	C	A	C	11	-0.0218885	0.00235533	1.50003e-20	0.0171378	0.0139737	0.220034
rs17326656	2	48962291	T	G	T	G	2	-0.0223923	0.00223885	1.50003e-23	0.0058437	0.0131434	0.656602
rs174566	11	61592362	G	A	G	A	11	-0.0562241	0.00199551	1.1995e-174	-0.0255707	0.0112175	0.0226355
rs1760940	14	20938251	C	A	C	A	14	0.0121791	0.0022157	3.89996e-08	-0.0114017	0.0133671	0.393676
rs17713879	2	254215	A	G	A	G	2	0.0138956	0.00197564	1.99986e-12	-0.0238788	0.0107353	0.0261264
rs1771582	1	161614490	G	T	G	T	1	0.0129458	0.00197832	6.00067e-11	0.0132856	0.0143486	0.354489
rs183906992	7	95011948	C	T	C	T	7	0.0294539	0.00474735	5.49997e-10	0.000457875	0.0242692	0.984948
rs1862205	5	108656635	A	G	A	G	5	0.0113186	0.00194381	5.80003e-09	-0.0152311	0.0106049	0.150937
rs188502504	5	131121165	C	T	C	T	5	-0.0316669	0.00510538	5.60003e-10	-0.00132869	0.0286659	0.96303
rs1955512	14	33175822	A	G	A	G	14	0.0109986	0.00197003	2.39999e-08	-0.0104237	0.0112229	0.352999
rs1970811	10	126696496	C	T	C	T	10	-0.0116112	0.00191759	1.40001e-09	0.0142039	0.0104102	0.172438
rs201441	7	101737327	G	T	G	T	7	-0.0109672	0.0019342	1.40001e-08	0.0210313	0.0107862	0.0511965
rs2066714	9	107586753	C	T	C	T	9	0.0465396	0.00284369	3.40017e-60	0.034416	0.0145687	0.0181606
rs2068888	10	94839642	A	G	A	G	10	0.0191803	0.0019152	1.29987e-23	-0.0433043	0.0108504	6.57915e-05
rs2098368	7	36269284	T	C	T	C	7	-0.0116029	0.00192757	1.79999e-09	-0.0079828	0.0103993	0.442709
rs2098918	4	37151533	T	C	T	C	4	0.0118698	0.00191595	5.80003e-10	0.0110648	0.0104127	0.287953
rs2111216	12	110010151	G	A	G	A	12	0.0213297	0.00194338	5.00035e-28	-0.00032745	0.0108565	0.975938
rs2155220	11	76266172	T	C	T	C	11	-0.0105204	0.00191315	3.79997e-08	0.00218954	0.0106467	0.837062
rs2159607	3	52501451	T	G	T	G	3	-0.0239454	0.00243213	7.19946e-23	0.0159443	0.0143142	0.26533
rs2196808	2	111839021	C	T	C	T	2	0.0128638	0.00215716	2.5e-09	-0.00930128	0.0116219	0.423523
rs2236464	21	46898174	C	T	C	T	21	-0.0155836	0.00235595	3.69999e-11	-0.0034463	0.0131481	0.793232
rs2237035	4	55526251	T	G	T	G	4	0.0139172	0.00195824	1.20005e-12	-0.0114679	0.0108704	0.291439
rs2247355	8	103876780	T	C	T	C	8	0.0206138	0.00245873	5.10035e-17	-0.0214697	0.0126724	0.0902236
rs2256609	22	21925017	G	A	G	A	22	-0.0328881	0.00244058	2.19989e-41	0.000305348	0.0124368	0.980412
rs2268840	3	185931174	C	T	C	T	3	0.0173197	0.00226775	2.19989e-14	-0.00683631	0.0143979	0.634919
rs2271308	17	37817482	C	T	C	T	17	0.0278808	0.002156	2.99985e-38	-0.0172518	0.0113626	0.12894
rs2290866	8	105907833	T	C	T	C	8	-0.0119226	0.00218189	4.60002e-08	-0.00483269	0.0113831	0.671163
rs2297409	9	107576246	A	G	A	G	9	-0.0333565	0.00240571	1e-43	-0.0168117	0.0122942	0.171485
rs2298214	1	935222	A	C	A	C	1	-0.01241	0.00194099	1.6e-10	0.0386124	0.015397	0.0121487
rs2298624	18	47429022	T	C	T	C	18	0.0300361	0.00280916	1.10002e-26	-0.0126449	0.0143339	0.377688
rs2298632	1	23710475	T	C	T	C	1	0.0144252	0.00193744	9.70063e-14	-0.00531557	0.0105367	0.61392
rs2302263	11	64021821	T	C	T	C	11	-0.0364373	0.00335268	1.59993e-27	0.0357935	0.0178634	0.0450983
rs2307111	5	75003678	C	T	C	T	5	0.0190053	0.0019521	2.09991e-22	-0.00859426	0.0105387	0.414788
rs2339234	5	170612546	A	G	A	G	5	-0.0118996	0.00205717	7.29995e-09	0.0018528	0.0116992	0.874165
rs235314	21	46271452	T	C	T	C	21	-0.0177425	0.00191993	2.39994e-20	0.0128455	0.0102782	0.211379
rs2362541	2	30478453	G	T	G	T	2	-0.0108666	0.00190325	1.09999e-08	-0.00356628	0.01032	0.729666
rs2364723	2	178126546	C	G	C	G	2	0.0120956	0.00204641	3.40001e-09	-0.0127429	0.0107035	0.233833
rs2417125	9	131562232	G	A	G	A	9	-0.0131524	0.00211658	5.19996e-10	-0.0228188	0.0113175	0.0437744
rs2435307	18	21127910	T	C	T	C	18	0.0162767	0.00190927	1.50003e-17	-0.0114227	0.0102155	0.263492
rs2516331	1	212416989	A	C	A	C	1	0.0126835	0.00196658	1.09999e-10	-0.0110538	0.0109139	0.311148
rs2520096	9	136919416	G	A	G	A	9	0.0147205	0.00215114	7.70016e-12	0.0135763	0.0112817	0.228821
rs254562	5	134441457	G	A	G	A	5	-0.0114752	0.00194192	3.40001e-09	0.00507797	0.0106378	0.633113
rs2586116	17	38505824	G	C	G	C	17	-0.0162577	0.00217179	7.10068e-14	-0.00881522	0.0144087	0.540672
rs2642438	1	220970028	G	A	G	A	1	0.0276562	0.00207854	2.09991e-40	0.0102435	0.0118051	0.385549
rs2645979	12	84017043	A	G	A	G	12	0.0114281	0.00198606	8.70001e-09	-0.01238	0.0111284	0.265941
rs267738	1	150940625	G	T	G	T	1	0.0214529	0.00229757	9.8992e-21	0.0200348	0.0138709	0.148632
rs2723065	2	65279414	G	A	G	A	2	0.0149623	0.00196239	2.39994e-14	0.000638602	0.0103684	0.950888
rs2726111	7	36179061	G	A	G	A	7	-0.0148127	0.00202533	2.60016e-13	0.0170282	0.0108889	0.117862
rs2740488	9	107661742	C	A	C	A	9	-0.0686515	0.00216181	1e-200	-0.016689	0.0120015	0.164352
rs2792751	10	113940329	C	T	C	T	10	-0.0360998	0.0021336	3.19963e-64	-0.0112849	0.0114991	0.326408
rs2800710	6	127452581	C	T	C	T	6	-0.0202674	0.00190382	1.80011e-26	0.00385275	0.010133	0.703783
rs2804894	10	33647091	A	G	A	G	10	0.0173063	0.0021841	2.29985e-15	0.00856119	0.011289	0.448229
rs2814982	6	34546560	T	C	T	C	6	-0.0275938	0.00314209	1.59993e-18	0.0617249	0.0177659	0.000512106
rs28362901	15	74712937	A	C	A	C	15	-0.0238891	0.00336295	1.20005e-12	-0.0214978	0.0151437	0.155731
rs28510484	15	31637569	C	G	C	G	15	-0.0154472	0.00253932	1.2e-09	0.00922516	0.0145439	0.525886
rs286965	5	153360230	C	T	C	T	5	-0.0134141	0.00197553	1.10002e-11	0.00597802	0.0107313	0.577483
rs28746806	6	32633065	C	A	C	A	6	0.0167023	0.00204471	3.10027e-16	0.00316946	0.0156244	0.839249
rs2910949	5	39522481	G	T	G	T	5	0.0133996	0.00199892	1.99986e-11	-0.00342921	0.0106714	0.747947
rs2925979	16	81534790	C	T	C	T	16	0.037299	0.00205659	1.59993e-73	-0.0120456	0.0117827	0.306632
rs2943645	2	227099180	T	C	T	C	2	-0.0434706	0.00198833	5.90201e-106	0.0349219	0.0109517	0.00142909
rs2963468	5	158003020	G	A	G	A	5	-0.0196653	0.00226256	3.59998e-18	-0.00497934	0.0115717	0.666977
rs2965169	19	45251156	C	A	C	A	19	0.0120831	0.00195448	6.29999e-10	-0.01382	0.0112106	0.217667
rs3027167	17	8059117	T	C	T	C	17	-0.0124258	0.00205083	1.40001e-09	0.0096411	0.0111985	0.389279
rs308	8	19817476	G	T	G	T	8	0.12651	0.00669305	1.10002e-79	-0.00506302	0.0355437	0.886728
rs3184504	12	111884608	C	T	C	T	12	0.0265387	0.00190452	3.90032e-44	-0.0733379	0.0116604	3.18515e-10
rs32578	5	149211868	A	G	A	G	5	0.0133235	0.00206513	1.09999e-10	0.00449429	0.0106911	0.674211
rs330089	8	9149612	C	T	C	T	8	0.0204692	0.00318925	1.40001e-10	0.00878783	0.0154624	0.569809
rs34045894	10	33967489	A	G	A	G	10	-0.0172909	0.00262706	4.60045e-11	-0.0101127	0.0133349	0.448231
rs34138141	17	40781561	T	G	T	G	17	-0.0175318	0.00212461	1.59993e-16	0.0341364	0.0117155	0.003571
rs343	8	19810787	A	C	A	C	8	0.133778	0.00346421	1e-200	-0.0583451	0.0182933	0.00142554
rs34940374	7	150331377	A	G	A	G	7	-0.0170378	0.00247025	5.30029e-12	-0.031046	0.0128485	0.0156783
rs35493868	7	73039406	G	C	G	C	7	0.0372262	0.00237772	2.99985e-55	-0.00560692	0.0143838	0.696679
rs36057735	6	31319923	G	C	G	C	6	-0.0302136	0.00238679	1e-36	-0.0225068	0.017055	0.186948
rs367070	19	54800500	G	A	G	A	19	0.0417949	0.00228709	1.29987e-74	-0.0133524	0.0137217	0.33051
rs367677	14	69273090	G	A	G	A	14	0.0166703	0.00224786	1.20005e-13	0.00226181	0.0124248	0.855551
rs3732356	3	119529113	T	G	T	G	3	-0.0299026	0.00386524	1e-14	0.0121505	0.0197411	0.538228
rs3745683	19	11348521	A	G	A	G	19	-0.0546353	0.00362928	3.19963e-51	0.0187321	0.0167155	0.262438
rs3746915	21	43718792	G	A	G	A	21	0.0108813	0.00194098	2.1e-08	-0.00528225	0.0103234	0.608876
rs3747973	1	205677148	G	A	G	A	1	0.0141665	0.00193802	2.70023e-13	-0.0149758	0.0103817	0.149155
rs3768321	1	40035928	T	G	T	G	1	-0.0452296	0.00239482	1.50003e-79	0.0100183	0.0144955	0.489479
rs3794752	17	53382829	C	T	C	T	17	0.0128326	0.00213876	2e-09	-0.0157217	0.0119284	0.187501
rs3814883	16	29994922	T	C	T	C	16	-0.0153035	0.00189151	5.90065e-16	-0.00850729	0.0110514	0.441424
rs3924313	12	125328375	A	G	A	G	12	-0.0239168	0.00204761	1.59993e-31	0.0113159	0.0115093	0.325511
rs4074448	15	63888495	A	G	A	G	15	0.015131	0.00196355	1.29987e-14	0.00205601	0.010875	0.850047
rs41272086	6	161008646	A	G	A	G	6	-0.0567846	0.00310319	8.49963e-75	-0.0770203	0.0199299	0.000111291
rs429358	19	45411941	C	T	C	T	19	-0.0756554	0.00263871	8.70964e-181	0.0961904	0.0169429	1.36823e-08
rs454968	5	112188456	C	T	C	T	5	0.0110337	0.00199469	3.2e-08	0.0233987	0.0109409	0.0324653
rs4599108	2	85543222	T	C	T	C	2	0.0136654	0.00192434	1.20005e-12	-0.0105098	0.0106901	0.325542
rs460428	22	29970989	C	T	C	T	22	-0.0143462	0.00226779	2.5e-10	0.031478	0.0119499	0.00843432
rs4614	11	118952371	G	A	G	A	11	-0.0178217	0.00193829	3.80014e-20	0.00447552	0.010833	0.679506
rs4650994	1	178515312	A	G	A	G	1	-0.018056	0.00190061	2.09991e-21	0.0347522	0.0101951	0.000652665
rs4691379	4	157706904	T	C	T	C	4	0.0118717	0.00204326	6.19998e-09	-0.0141103	0.0106985	0.187201
rs4784709	16	56711375	A	T	A	T	16	-0.0747244	0.00477284	2.99985e-55	0.0109948	0.0294028	0.708451
rs4803773	19	45444742	G	A	G	A	19	0.0400846	0.00199508	8.69961e-90	-0.0130273	0.0118041	0.26976
rs4804101	19	7220745	T	G	T	G	19	-0.0139042	0.00192656	5.30029e-13	0.000556017	0.0104347	0.957505
rs4855582	3	108867705	T	C	T	C	3	0.0111652	0.00192369	6.49995e-09	-0.0177549	0.0105421	0.0921446
rs4871603	8	126480367	T	C	T	C	8	0.0360061	0.00199228	5.19996e-73	-0.0360091	0.0107573	0.00081568
rs4871624	8	126629328	G	T	G	T	8	-0.020416	0.00211032	3.90032e-22	0.00835944	0.0111064	0.451649
rs4875043	8	144496772	C	A	C	A	8	-0.0149745	0.0023285	1.29999e-10	0.00571072	0.014651	0.696695
rs4899251	14	69149814	T	C	T	C	14	-0.0232048	0.0041399	2.1e-08	-0.0144452	0.0196474	0.462203
rs4917675	10	115799477	C	T	C	T	10	0.014562	0.00219637	3.40017e-11	-0.0103207	0.0122412	0.399166
rs4930352	11	66066993	T	G	T	G	11	0.0161709	0.00193852	7.29962e-17	0.00199797	0.0105607	0.849944
rs4969141	17	76391653	T	C	T	C	17	0.0296373	0.00191152	3.19963e-54	-0.00258615	0.0103486	0.802662
rs532436	9	136149830	A	G	A	G	9	0.0231547	0.00245365	3.80014e-21	0.110862	0.0130822	2.36483e-17
rs549058	13	51201045	T	G	T	G	13	0.0171095	0.00293694	5.69994e-09	-0.0260742	0.0152545	0.0873997
rs554146	19	7962429	C	A	C	A	19	0.0127257	0.00211531	1.79999e-09	0.000819587	0.0116383	0.943857
rs55781197	16	67940350	G	A	G	A	16	0.0587349	0.00295144	4.00037e-88	0.014157	0.0149979	0.345205
rs557933	1	234853268	C	A	C	A	1	0.0152472	0.00190783	1.29987e-15	0.0234401	0.0104653	0.0251038
rs55935382	7	50289669	A	C	A	C	7	0.01764	0.00203822	4.90004e-18	-0.0218674	0.0111853	0.0505813
rs559355	11	75451281	T	A	T	A	11	-0.0349311	0.00261254	8.99912e-41	-0.00333254	0.0136598	0.807256
rs56017932	18	104473	C	G	C	G	18	0.015477	0.00268496	8.19993e-09	-0.00292896	0.0228488	0.897999
rs564832	11	30418246	C	T	C	T	11	-0.011708	0.00205455	1.2e-08	-0.00718291	0.0113981	0.528574
rs58123204	12	53760162	G	A	G	A	12	-0.0184574	0.00264401	2.90001e-12	0.00550275	0.0141517	0.697394
rs58298943	12	57391292	T	C	T	C	12	0.0201986	0.00342748	3.79997e-09	0.0167179	0.0177508	0.346288
rs59104589	2	242237902	T	C	T	C	2	0.0150155	0.0019816	3.50026e-14	-0.0079924	0.0106827	0.454363
rs59781045	11	117095283	T	C	T	C	11	0.074037	0.0037879	4.49987e-85	-0.00658009	0.0207026	0.750608
rs6018652	20	46340974	A	G	A	G	20	0.0259271	0.0023605	4.60045e-28	0.0185675	0.013274	0.16188
rs6059958	20	30143278	T	C	T	C	20	0.0146541	0.00255516	9.69996e-09	-0.0106893	0.0147427	0.468415
rs6066148	20	45602037	C	G	C	G	20	0.0133124	0.00218121	1e-09	-0.0131693	0.0124585	0.290486
rs6073958	20	44551855	C	T	C	T	20	-0.0609299	0.00239207	4.10204e-143	-0.0290105	0.0128791	0.024289
rs6123685	20	55836040	A	G	A	G	20	0.0159783	0.0021911	2.99985e-13	0.0139595	0.0123523	0.258426
rs61352607	12	57839173	T	G	T	G	12	0.0306111	0.00222442	4.40048e-43	0.00373137	0.0136024	0.783841
rs6142206	20	33212055	A	G	A	G	20	-0.0161106	0.00193468	8.30042e-17	0.0301441	0.0106333	0.00458416
rs61435086	8	19910292	C	T	C	T	8	0.089343	0.00862169	3.69999e-25	-0.0307895	0.0432704	0.476736
rs61596977	8	95997165	T	C	T	C	8	-0.016225	0.00273721	3.09999e-09	0.0337314	0.0159029	0.0339149
rs61748951	1	156038058	A	C	A	C	1	-0.0361204	0.00640878	1.7e-08	-0.0520069	0.0501904	0.300112
rs61805075	1	182136401	A	G	A	G	1	-0.0257183	0.00202534	6.00067e-37	0.00189823	0.0109555	0.862441
rs61884005	11	14402930	G	C	G	C	11	0.0163406	0.00293002	2.39999e-08	0.0352884	0.0157573	0.0251241
rs62102718	19	33891013	T	A	T	A	19	-0.0236953	0.0021125	3.40017e-29	0.0267752	0.0114507	0.0193718
rs62117487	19	8424060	G	A	G	A	19	0.0457487	0.00411744	1.10002e-28	-0.042924	0.0211409	0.0423185
rs62246443	3	47172407	C	T	C	T	3	-0.0147841	0.00250895	3.79997e-09	-0.0234629	0.0159498	0.141278
rs62271373	3	150066540	A	T	A	T	3	-0.0406667	0.00408672	2.49977e-23	0.0518017	0.0250374	0.0385487
rs62331150	4	106069013	T	G	T	G	4	-0.0129532	0.00236408	4.30002e-08	0.0143463	0.0121926	0.23934
rs62428831	6	143247161	C	T	C	T	6	0.0178151	0.00275536	1e-10	-0.00176175	0.0157862	0.911141
rs635769	6	139831981	C	T	C	T	6	0.0197069	0.00196961	1.39991e-23	-0.00920494	0.0107713	0.392784
rs6460894	7	12247330	C	T	C	T	7	-0.0121653	0.00201452	1.6e-09	0.0197499	0.0107641	0.066538
rs6469605	8	116601894	T	C	T	C	8	0.0316197	0.00191959	5.79963e-61	-0.00606177	0.0104747	0.562787
rs6693842	1	66078405	C	T	C	T	1	0.013664	0.00199336	7.10068e-12	0.00876608	0.0108853	0.420637
rs6705285	2	66709468	T	G	T	G	2	0.0115225	0.00191933	1.89998e-09	-0.0292921	0.0119585	0.0143057
rs676210	2	21231524	A	G	A	G	2	0.0592694	0.00235237	4.4978e-140	-0.00689463	0.0115768	0.551469
rs6762415	3	133478557	G	T	G	T	3	-0.0108964	0.00191344	1.2e-08	0.0107477	0.0104113	0.301927
rs6765484	3	50041313	T	C	T	C	3	0.0225207	0.00190864	3.90032e-32	-0.0218175	0.0106792	0.0410535
rs680321	18	29797958	C	T	C	T	18	0.0108517	0.00191658	1.5e-08	-0.0114183	0.0105863	0.28077
rs6824451	4	89723065	A	G	A	G	4	-0.0200444	0.00191167	1e-25	0.0197775	0.0103956	0.0571084
rs686030	9	15304782	A	C	A	C	9	0.0498241	0.00273951	6.4998e-74	-0.00956902	0.0159665	0.54896
rs689183	11	110012143	T	G	T	G	11	-0.0158298	0.00220903	7.70016e-13	0.014509	0.0114067	0.20338
rs6934962	6	116322349	T	C	T	C	6	0.0161905	0.00194099	7.29962e-17	-0.0219555	0.010415	0.035026
rs6939861	6	41703041	A	G	A	G	6	-0.0141972	0.00219368	9.70063e-11	0.00376915	0.0126933	0.766512
rs7036107	9	92177897	G	A	G	A	9	-0.0122524	0.00194377	2.90001e-10	0.0220317	0.0106595	0.0387463
rs703966	10	80954251	A	G	A	G	10	0.0156949	0.00193455	4.90004e-16	-0.0113222	0.0106832	0.289232
rs7158166	14	103241799	C	T	C	T	14	0.0140932	0.00195101	5.10035e-13	-0.0102312	0.0106033	0.334594
rs71603401	4	18034463	G	A	G	A	4	-0.0154721	0.00279889	3.2e-08	0.0310505	0.0147495	0.0352744
rs7170463	15	41888918	G	A	G	A	15	0.018911	0.0020591	4.19952e-20	0.0111289	0.0114132	0.329517
rs7186799	16	57220016	C	A	C	A	16	-0.0220239	0.00190185	5.19996e-31	0.0202383	0.0108617	0.0624223
rs7218647	17	76769605	A	G	A	G	17	0.0109209	0.00192614	1.40001e-08	-0.0113931	0.0103795	0.272358
rs7251640	19	18614935	C	T	C	T	19	0.0141902	0.00242811	5.1e-09	0.010372	0.0133621	0.437615
rs72647336	8	126445055	A	G	A	G	8	-0.0440494	0.00442834	2.60016e-23	0.0507523	0.0274014	0.064
rs7281183	21	16411667	A	G	A	G	21	-0.01272	0.00218963	6.29999e-09	0.0196613	0.0126013	0.118701
rs72926946	2	203477868	A	C	A	C	2	-0.0206565	0.00208041	3.10027e-23	0.0170684	0.0118926	0.151228
rs72964564	3	123054770	C	A	C	A	3	-0.0125748	0.00220598	1.2e-08	-0.00389582	0.0127384	0.759731
rs7305678	12	7681181	G	T	G	T	12	-0.0166218	0.00282868	4.20001e-09	0.0214085	0.0148685	0.149908
rs73151974	7	134669523	T	C	T	C	7	-0.0161895	0.00273371	3.2e-09	-0.0109433	0.0143364	0.445271
rs7316878	12	33715933	C	T	C	T	12	0.0115056	0.00201679	1.2e-08	0.00612478	0.0112631	0.586585
rs73243877	4	26047616	G	A	G	A	4	-0.0253693	0.00254909	2.49977e-23	0.0198849	0.0147807	0.17852
rs73455693	18	58027496	A	G	A	G	18	0.0280646	0.00510538	3.89996e-08	-0.0477872	0.0298778	0.109726
rs7488780	12	20579392	C	G	C	G	12	0.0145459	0.00237104	8.50002e-10	-0.0276195	0.0145255	0.057244
rs75032664	8	19692425	G	C	G	C	8	-0.0551041	0.00908791	1.29999e-09	0.0879871	0.0580964	0.129899
rs75152587	16	56579961	T	G	T	G	16	-0.0944291	0.00849948	1.10002e-28	-0.0452919	0.0330015	0.169933
rs75479205	6	7255610	G	A	G	A	6	0.0138981	0.00243644	1.2e-08	-0.0178133	0.0147027	0.225678
rs75609851	8	19871080	A	G	A	G	8	0.170089	0.00964674	1.39991e-69	0.0292892	0.0728916	0.687817
rs75662196	8	19941656	C	G	C	G	8	0.0678721	0.00587239	6.70039e-31	-0.0679672	0.0436379	0.119345
rs7583067	2	100796850	T	C	T	C	2	0.0145946	0.00223535	6.59933e-11	-0.0138395	0.0120575	0.251052
rs7622114	3	36960660	A	C	A	C	3	0.0115687	0.00193999	2.5e-09	0.00450623	0.0103777	0.664128
rs76247316	3	160082284	C	T	C	T	3	-0.0113866	0.0019083	2.39999e-09	-0.00491662	0.0103676	0.635335
rs76428106	13	28604007	C	T	C	T	13	-0.0624148	0.00878921	1.20005e-12	-0.0236034	0.0545433	0.665198
rs76602912	20	57459868	C	T	C	T	20	-0.0434476	0.00626364	4.00037e-12	0.0883326	0.0489739	0.0712837
rs7665587	4	99796777	C	T	C	T	4	0.0139886	0.00193372	4.70002e-13	0.00142505	0.0104914	0.891956
rs76962725	1	224427133	A	G	A	G	1	-0.0277897	0.00508558	4.60002e-08	0.0050429	0.0304718	0.868556
rs771481	1	93846653	A	T	A	T	1	0.0288148	0.0024568	9.09913e-32	0.00378872	0.0123341	0.75871
rs7725218	5	1282414	A	G	A	G	5	-0.0122469	0.00201433	1.2e-09	-0.0364034	0.0128604	0.00464494
rs77320712	3	153238877	T	G	T	G	3	-0.0127407	0.0022658	1.89998e-08	-0.000248148	0.0139037	0.98576
rs77605964	7	106962948	A	G	A	G	7	0.0170396	0.00227819	7.50067e-14	-0.0361685	0.0126246	0.00417129
rs77767539	20	44801556	A	G	A	G	20	0.0452639	0.00821382	3.59998e-08	0.0102019	0.036636	0.780655
rs7794796	7	150540196	T	C	T	C	7	-0.016879	0.00203772	1.20005e-16	0.00704911	0.0107422	0.511695
rs77960347	18	47109955	G	A	G	A	18	0.290966	0.00830188	1e-200	-0.0883948	0.056665	0.118771
rs7817574	8	144302570	C	T	C	T	8	0.0331985	0.00243942	3.50026e-42	0.00626506	0.0153489	0.683144
rs7826177	8	34406540	C	T	C	T	8	0.0112399	0.00197917	1.40001e-08	-0.00752622	0.0112225	0.502455
rs7853377	9	86552205	G	A	G	A	9	0.0152447	0.0023168	4.70002e-11	-0.0237668	0.0133751	0.0755788
rs79153732	8	19662937	T	C	T	C	8	-0.0939759	0.00728238	4.19952e-38	0.0358193	0.025971	0.167832
rs7924036	10	65191645	T	G	T	G	10	0.0138679	0.00190752	3.59998e-13	0.00485569	0.0101417	0.632092
rs79600951	16	56834254	G	C	G	C	16	-0.106795	0.00325908	1e-200	0.0143652	0.0177451	0.418211
rs79634051	11	14561945	C	G	C	G	11	0.0392148	0.00574877	8.99912e-12	-0.0768986	0.0441174	0.0813261
rs80005209	8	19872339	G	T	G	T	8	-0.144197	0.00563687	2.50035e-144	0.0930748	0.0331018	0.00492686
rs8007841	14	81647878	C	T	C	T	14	-0.0128714	0.0020177	1.79999e-10	-0.0214907	0.0109857	0.0504371
rs8014289	14	75377352	G	A	G	A	14	0.0151048	0.00192712	4.60045e-15	-0.00978373	0.0104928	0.351116
rs8081548	17	7438834	A	T	A	T	17	0.01845	0.00202095	6.90081e-20	-0.00432075	0.0115744	0.708923
rs8086351	18	47171888	G	C	G	C	18	0.0839587	0.0025068	1e-200	-0.015987	0.0143771	0.266147
rs830620	3	71679148	T	C	T	C	3	0.0149538	0.00193085	9.60064e-15	0.000550137	0.0112374	0.960954
rs880674	4	2250109	C	T	C	T	4	0.0149836	0.00273775	4.39997e-08	0.0107748	0.0136979	0.431516
rs907866	2	20371380	A	G	A	G	2	-0.0183154	0.00191879	1.39991e-21	0.0203157	0.0103135	0.0488596
rs921919	12	125265201	A	G	A	G	12	-0.041665	0.00206455	1.39991e-90	0.0319534	0.0116887	0.00626253
rs9327468	5	127441861	A	C	A	C	5	-0.0148994	0.00221907	1.9002e-11	0.0150704	0.0118021	0.201631
rs9347737	6	163740322	G	A	G	A	6	-0.0134784	0.00194715	4.40048e-12	0.0273912	0.0113013	0.0153624
rs9465693	6	20313120	A	C	A	C	6	-0.0121004	0.00208231	6.19998e-09	-0.0100934	0.0112118	0.367988
rs9604045	13	113927208	T	G	T	G	13	0.0175151	0.00228914	1.99986e-14	0.00568011	0.0170739	0.739377
rs9622830	22	38954703	G	C	G	C	22	-0.0163821	0.00199965	2.60016e-16	-0.0173302	0.0105483	0.100397
rs964184	11	116648917	C	G	C	G	11	0.10544	0.00279456	1e-200	-0.0487708	0.0138728	0.000438824
rs9647335	3	135880410	T	A	T	A	3	0.0277595	0.00242471	2.39994e-30	-0.0435467	0.0139643	0.00181815
rs968050	6	98574560	T	C	T	C	6	0.0136601	0.00190807	8.10028e-13	0.00328454	0.0104312	0.752854
rs983663	18	19678537	G	A	G	A	18	-0.0143608	0.0022075	7.70016e-11	0.0228893	0.0112561	0.042002
rs9904004	17	17476791	G	A	G	A	17	-0.0302694	0.00400552	4.10015e-14	-0.00442435	0.0229135	0.846889
rs9916613	17	28682453	A	T	A	T	17	-0.0133119	0.00199143	2.29985e-11	0.00498097	0.0107646	0.643566
rs9933509	16	53818167	C	T	C	T	16	-0.0140121	0.00191313	2.39994e-13	0.0193144	0.0104266	0.0639646
rs998584	6	43757896	A	C	A	C	6	-0.0341901	0.00190975	1.10002e-71	0.0477721	0.0110358	1.49899e-05
rs9987289	8	9183358	G	A	G	A	8	0.0872902	0.00329366	9.09913e-155	-0.0139167	0.0176866	0.431369
rs9989419	16	56985139	G	A	G	A	16	0.143765	0.00192633	1e-200	-0.00888993	0.0106092	0.402062

[truncated: 7 more sheets: ST8, ST9, ST10, ST11, ST12, ST13, Sheet1]
